# Supplementary material for: Genomic features of three major diarrhoeagenic Escherichia coli pathotypes in India
Source: Microb Genom. 2025 Jul 7;11(7):001430. doi: 10.1099/mgen.0.001430 (PMC12282231; doi:10.1099/mgen.0.001430)
Supplement: Uncited Table S1. [file mgen-11-01430-s002.xlsx]

## Sheet: Sheet1
Supplemental table 1. Characteristics of strains used in this study
Sample ID	Data source	Source details	Host age	Collection year	Mixed infection	Accession No.		No. of read	Total read length	Total scaffold length	No. of scaffold	Coverage	CheckM			ST	Phylogroups	in silico serotyping	Pathotype	EPEC													ETEC		EAEC				Colonization factor	Other virulence-related genes (present: 1, absent: 0)
																				Intimin													ST	LT	AAF-I	AAF-II	AAF-III	AAF-V
						NCBI read	Enterobase assemble						Completeness	Contamination	Strain heterogeneity					eaeA_alpha1	eaeA_alpha2	eaeA_beta1	eaeA_beta2	eaeA_epsilon2	eaeA_eta2	eaeA_gamma1	eaeA_kappa	eaeA_lambda	eaeA_mu	eaeA_rho	eaeA_theta	eaeA_zeta	estA	elt1	aggA	aafA	agg3A	aaf5A		aap	aar	aatA	aaiC	aggR	hes	espI	pic	pet	sat
500008	Enterobase	Homo sapiens; stool	No data	No data	No data	SRR11848852	ESC_XB4429AA_AS	7366584	2224708368	4823117	199	461.259	99.64	0.69	0	10	A	O26:H27	EAEC	0	0	0	0	0	0	0	0	0	0	0	0	0	0	0	0	0	0	1		1	1	1	0	1	0	0	0	0	0
500011	Enterobase	Homo sapiens; stool	No data	No data	No data	SRR11848850	ESC_XB4431AA_AS	5347105	1614825710	4823544	166	334.78	99.64	0.69	0	10	A	O26:H27	EAEC	0	0	0	0	0	0	0	0	0	0	0	0	0	0	0	0	0	0	1		1	1	1	0	1	0	0	0	0	0
500123	Enterobase	Homo sapiens; stool	No data	No data	No data	SRR11848828	ESC_XB4453AA_AS	4482806	1353807412	5045355	163	268.327	99.64	0.7	9.09	941	B2	O156:H1	EPEC	0	0	0	0	0	0	0	0	0	0	0	0	1	0	0	0	0	0	0		0	0	0	0	0	0	0	0	0	0
500468	Enterobase	Homo sapiens; stool	No data	No data	No data	SRR11281142	ESC_WB0944AA_AS	1287923	388952746	5208569	142	74.6755	99.64	0.53	33.33	173	B1	O128:H12	ETEC	0	0	0	0	0	0	0	0	0	0	0	0	0	1	1	0	0	0	0	CFA/I	0	0	0	0	0	0	0	0	0	0
500479	Enterobase	Homo sapiens; stool	No data	No data	No data	SRR11280977	ESC_WB1109AA_AS	942580	284659160	5065209	157	56.1989	99.66	0.44	0	2353	A	O6:H16	ETEC	0	0	0	0	0	0	0	0	0	0	0	0	0	1	0	0	0	0	0	CS1, CS3, CS21	0	0	0	0	0	0	0	0	0	0
500480	Enterobase	Homo sapiens; stool	No data	No data	No data	SRR11280955	ESC_WB0728AA_AS	838006	253077812	5187824	168	48.783	99.64	0.36	0	173	B1	O128:H12	ETEC	0	0	0	0	0	0	0	0	0	0	0	0	0	1	1	0	0	0	0	CFA/I	0	0	0	0	0	0	0	0	0	0
500486	Enterobase	Homo sapiens; stool	No data	No data	No data	SRR11281078	ESC_WB1008AA_AS	3197926	965773652	5221241	159	184.97	99.64	0.51	42.86	173	B1	O128:H12	ETEC	0	0	0	0	0	0	0	0	0	0	0	0	0	1	1	0	0	0	0	CFA/I	0	0	0	0	0	0	0	0	0	0
500601	Enterobase	Homo sapiens; stool	No data	No data	No data	SRR11280932	ESC_WB0751AA_AS	1176672	355354944	4924472	144	72.161	99.64	0.32	16.67	4	A	O6:H16	ETEC	0	0	0	0	0	0	0	0	0	0	0	0	0	1	0	0	0	0	0	CS2, CS3	0	0	0	0	0	0	0	0	0	0
500639	Enterobase	Homo sapiens; stool	No data	No data	No data	SRR11280891	ESC_WB0851AA_AS	3190440	874180560	5115835	136	170.877	99.58	1.04	37.5	328	B1	O88:H25	EPEC/ETEC	0	0	1	0	0	0	0	0	0	0	0	0	0	0	1	0	0	0	0		0	0	0	0	0	0	0	0	0	0
500643	Enterobase	Homo sapiens; stool	No data	No data	No data	SRR11280890	ESC_WB0852AA_AS	2731714	748489636	5210912	155	143.639	99.64	0.34	20	38	D	O7:H18	ETEC	0	0	0	0	0	0	0	0	0	0	0	0	0	1	0	0	0	0	0	CS12	0	0	0	0	0	0	0	0	0	0
500662	Enterobase	Homo sapiens; stool	No data	No data	No data	SRR11280889	ESC_WB0853AA_AS	1306405	357954970	5173378	186	69.1917	99.64	0.23	25	10505	B1	O8:H19	ETEC/EAEC	0	0	0	0	0	0	0	0	0	0	0	0	0	1	0	0	0	0	0		0	0	0	0	1	0	0	0	0	0
500827	Enterobase	Homo sapiens; stool	No data	No data	No data	SRR11281171	ESC_WB1152AA_AS	1129489	341105678	4969307	143	68.6425	99.64	0.29	20	4	A	O6:H16	ETEC	0	0	0	0	0	0	0	0	0	0	0	0	0	1	0	0	0	0	0	CS2, CS3	0	0	0	0	0	0	0	0	0	0
503219	Enterobase	Homo sapiens; stool	No data	No data	No data	SRR11280962	ESC_WB0721AA_AS	1285975	388364450	4847976	193	80.1086	99.64	0.6	33.33	23	C	O8:H9	ETEC	0	0	0	0	0	0	0	0	0	0	0	0	0	1	0	0	0	0	0	CS3, CS21	0	0	0	0	0	0	0	0	0	0
503425	Enterobase	Homo sapiens; stool	No data	No data	No data	SRR11281131	ESC_WB0955AA_AS	3062043	924736986	4921611	161	187.893	99.64	0.34	37.5	4	A	O6:H16	ETEC	0	0	0	0	0	0	0	0	0	0	0	0	0	1	0	0	0	0	0	CS2, CS3	0	0	0	0	0	0	0	0	0	0
503455	Enterobase	Homo sapiens; stool	No data	No data	No data	SRR11280805	ESC_WB0937AA_AS	1176172	355203944	5138237	132	69.1295	99.64	0.36	0	443	B1	O115:H5	ETEC	0	0	0	0	0	0	0	0	0	0	0	0	0	1	1	0	0	0	0	CS5, CS6	0	0	0	0	0	0	0	0	0	0
503460	Enterobase	Homo sapiens; stool	No data	No data	No data	SRR11280884	ESC_WB0858AA_AS	2865675	785194950	5207379	189	150.785	99.64	0.44	0	443	B1	O115:H5	ETEC	0	0	0	0	0	0	0	0	0	0	0	0	0	1	1	0	0	0	0	CS5, CS6	0	0	0	0	0	0	0	0	0	0
503469	Enterobase	Homo sapiens; stool	No data	No data	No data	SRR11280883	ESC_WB0859AA_AS	2323073	636522002	5118263	164	124.363	99.64	0.49	0	155	B1	O78:H12	ETEC	0	0	0	0	0	0	0	0	0	0	0	0	0	1	0	0	0	0	0	CS14	0	0	0	0	0	0	0	0	0	0
503493	Enterobase	Homo sapiens; stool	No data	No data	No data	SRR11280838	ESC_WB0904AA_AS	1032342	311767284	4848289	151	64.3046	99.58	0.37	14.29	23	C	O8:H9	ETEC	0	0	0	0	0	0	0	0	0	0	0	0	0	1	0	0	0	0	0	CS3, CS21	0	0	0	0	0	0	0	0	0	0
503574	Enterobase	Homo sapiens; stool	No data	No data	No data	SRR11280847	ESC_WB0895AA_AS	2180009	658362718	4932968	143	133.462	99.61	0.44	0	12125	A	O8:H4	ETEC	0	0	0	0	0	0	0	0	0	0	0	0	0	1	0	0	0	0	0	CS30, CS13	0	0	0	0	0	0	0	0	0	0
503663	Enterobase	Homo sapiens; stool	No data	No data	No data	SRR11280882	ESC_WB0860AA_AS	1853456	507846944	5168027	157	98.2671	99.64	0.85	14.29	906	B1	O182:H23	ETEC	0	0	0	0	0	0	0	0	0	0	0	0	0	1	0	0	0	0	0	CS6	0	0	0	0	0	0	0	0	0	0
503673	Enterobase	Homo sapiens; stool	No data	No data	No data	SRR11281001	ESC_WB1085AA_AS	4138083	1249701066	4968107	240	251.545	99.64	0.33	0	100	A	-:H2	ETEC	0	0	0	0	0	0	0	0	0	0	0	0	0	1	1	0	0	0	0	CS14	0	0	0	0	0	0	0	0	0	0
503792	Enterobase	Homo sapiens; stool	No data	No data	No data	SRR11280846	ESC_WB0896AA_AS	2477095	748082690	4972738	167	150.437	99.22	0.26	16.67	1312	A	O25:H16	ETEC	0	0	0	0	0	0	0	0	0	0	0	0	0	1	0	0	0	0	0		0	0	0	0	0	0	0	0	0	0
503825	Enterobase	Homo sapiens; stool	No data	No data	No data	SRR11280881	ESC_WB0861AA_AS	6515345	1785204530	4996672	166	357.279	99.64	1.22	18.75	155	B1	O78:H12	ETEC	0	0	0	0	0	0	0	0	0	0	0	0	0	1	0	0	0	0	0	CS14	0	0	0	0	0	0	0	0	0	0
503852	Enterobase	Homo sapiens; stool	No data	No data	No data	SRR11280922	ESC_WB0761AA_AS	3488256	1053453312	5168664	164	203.815	99.59	0.35	14.29	443	B1	O115:H5	ETEC	0	0	0	0	0	0	0	0	0	0	0	0	0	1	1	0	0	0	0	CS5, CS6	0	0	0	0	0	0	0	0	0	0
503940	Enterobase	Homo sapiens; stool	No data	No data	No data	SRR11280845	ESC_WB0897AA_AS	2437681	736179662	5180663	240	142.101	99.58	0.59	20	1308	B1	-:H28	ETEC	0	0	0	0	0	0	0	0	0	0	0	0	0	1	0	0	0	0	0	CS3, CS21	0	0	0	0	0	0	0	0	0	0
504088	Enterobase	Homo sapiens; stool	No data	No data	No data	SRR11280880	ESC_WB0862AA_AS	587990	161109260	5212713	137	30.907	99.64	0.29	20	1500	A	O15:H40	ETEC	0	0	0	0	0	0	0	0	0	0	0	0	0	1	1	0	0	0	0	CS28B	0	0	0	0	0	0	0	0	0	0
504208	Enterobase	Homo sapiens; stool	No data	No data	No data	SRR11280943	ESC_WB0740AA_AS	1304623	393996146	4900528	150	80.3987	99.64	0.34	37.5	4	A	O6:H16	ETEC	0	0	0	0	0	0	0	0	0	0	0	0	0	1	0	0	0	0	0	CS2, CS3, CS21	0	0	0	0	0	0	0	0	0	0
504419	Enterobase	Homo sapiens; stool	No data	No data	No data	SRR11281092	ESC_WB0994AA_AS	1318813	398281526	5109028	169	77.9564	99.59	0.32	16.67	443	B1	O115:H5	ETEC	0	0	0	0	0	0	0	0	0	0	0	0	0	1	1	0	0	0	0	CS5, CS6	0	0	0	0	0	0	0	0	0	0
504427	Enterobase	Homo sapiens; stool	No data	No data	No data	SRR11280879	ESC_WB0863AA_AS	1770923	485232902	5130040	213	94.5866	99.64	1.54	41.18	443	B1	O115:H5	ETEC	0	0	0	0	0	0	0	0	0	0	0	0	0	1	0	0	0	0	0	CS5, CS6	0	0	0	0	0	0	0	0	0	0
504473	Enterobase	Homo sapiens; stool	No data	No data	No data	SRR11280878	ESC_WB0864AA_AS	4945556	1355082344	4912848	140	275.824	99.64	0.49	0	10	A	O128:H12	ETEC	0	0	0	0	0	0	0	0	0	0	0	0	0	1	0	0	0	0	0	CFA/I	0	0	0	0	0	0	0	0	0	0
504490	Enterobase	Homo sapiens; stool	No data	No data	No data	SRR11280877	ESC_WB0865AA_AS	7177164	1966542936	4996170	152	393.61	99.54	0.43	14.29	155	B1	O78:H12	ETEC	0	0	0	0	0	0	0	0	0	0	0	0	0	1	0	0	0	0	0	CS14	0	0	0	0	0	0	0	0	0	0
504668	Enterobase	Homo sapiens; stool	No data	No data	No data	SRR11280876	ESC_WB0866AA_AS	2525864	692086736	4805495	181	144.02	99.64	0.29	20	155	B1	O141:H5	ETEC	0	0	0	0	0	0	0	0	0	0	0	0	0	0	1	0	0	0	0		0	0	0	0	0	0	0	0	0	0
504685	Enterobase	Homo sapiens; stool	No data	No data	No data	SRR11280874	ESC_WB0868AA_AS	1610304	441223296	5519449	275	79.9397	99.64	0.2	0	10	A	O128:H12	ETEC	0	0	0	0	0	0	0	0	0	0	0	0	0	1	0	0	0	0	0	CFA/I, CS6, CS21	0	0	0	0	0	0	0	0	0	0
505377	Enterobase	Homo sapiens; stool	No data	No data	No data	SRR11281075	ESC_WB1011AA_AS	2395541	723453382	5061937	181	142.92	99.64	0.34	37.5	12132	B1	-:H12	ETEC	0	0	0	0	0	0	0	0	0	0	0	0	0	1	0	0	0	0	0	CS12	0	0	0	0	0	0	0	0	0	0
505759	Enterobase	Homo sapiens; stool	No data	No data	No data	SRR11280921	ESC_WB0762AA_AS	2132346	643968492	5140141	201	125.282	99.64	0.69	33.33	155	B1	O64:H21	ETEC	0	0	0	0	0	0	0	0	0	0	0	0	0	1	1	0	0	0	0	CS27B	0	0	0	0	0	0	0	0	0	0
505966	Enterobase	Homo sapiens; stool	No data	No data	No data	SRR11280919	ESC_WB0764AA_AS	1956329	590811358	5168379	128	114.313	99.64	0.36	33.33	5584	cladeI	O17:H45	ETEC	0	0	0	0	0	0	0	0	0	0	0	0	0	1	1	0	0	0	0	CS20	0	0	0	0	0	0	0	0	0	0
505972	Enterobase	Homo sapiens; stool	No data	No data	No data	SRR11280920	ESC_WB0763AA_AS	2751462	830941524	5237041	150	158.666	99.64	0.21	42.86	173	B1	O128:H12	ETEC	0	0	0	0	0	0	0	0	0	0	0	0	0	1	0	0	0	0	0	CFA/I	0	0	0	0	0	0	0	0	0	0
BCH10462	This study	Homo sapiens; Diarrhea	1 year 1 months	2019		DRR567784		6194886	901629781	5414144	263	166.532	99.64	1.53	42.86	7937	B1	O163:H23	EPEC	0	0	0	0	0	1	0	0	0	0	0	0	0	0	0	0	0	0	0		0	0	0	0	0	0	0	0	0	0
BCH10510	This study	Homo sapiens; Diarrhea	11 months	2019		DRR567768		3014612	433433310	5741879	579	75.4863	99.64	0.49	0	29	B1	O109:H49	EPEC	0	0	1	0	0	0	0	0	0	0	0	0	0	0	0	0	0	0	0		0	0	0	0	0	0	0	0	0	0
BCH10579	This study	Homo sapiens; Diarrhea	11 months	2019		DRR567767		3339838	478985027	5275742	226	90.7901	99.64	1.11	16.67	443	B1	O61:H9	EPEC	0	0	0	0	0	1	0	0	0	0	0	0	0	0	0	0	0	0	0		0	0	0	0	0	0	0	0	0	1
BCH11510	This study	Homo sapiens; Diarrhea	1 month	2019	Aeromonas spp.	DRR567787		7340366	1061808804	5227525	252	203.119	99.64	0.28	0	5381	B2	O33:H6	EPEC	0	0	0	1	0	0	0	0	0	0	0	0	0	0	0	0	0	0	0		0	0	0	0	0	0	0	0	0	0
BCH11573	This study	Homo sapiens; Diarrhea	1 year 11 months	2019		DRR567786		2804088	405334283	5061134	298	80.0876	99.33	0.44	0	517	B1	O33:H19	EPEC	0	0	0	0	1	0	0	0	0	0	0	0	0	0	0	0	0	0	0		0	0	0	0	0	0	0	0	1	0
BCH11596	This study	Homo sapiens; Diarrhea	11 months	2019		DRR567783		7251660	1046681030	4773648	140	219.262	99.48	0.18	0	8438	B2	O132:H6	EPEC	0	1	0	0	0	0	0	0	0	0	0	0	0	0	0	0	0	0	0		0	0	0	0	0	0	0	0	0	0
BCH11701	This study	Homo sapiens; Diarrhea	1 year 2 months	2019		DRR567776		3096198	442112529	5086162	257	86.9246	99.64	0.26	0	206*	A	O151/O118:H5	EPEC	0	0	0	0	0	0	0	1	0	0	0	0	0	0	0	0	0	0	0		0	0	0	0	0	0	0	0	0	0
BCH11783	This study	Homo sapiens; Diarrhea	9 months	2019		DRR567771		4187190	601910282	4684702	144	128.484	99.64	0.18	0	2346	B2	O142:H34	EPEC	1	0	0	0	0	0	0	0	0	0	0	0	0	0	0	0	0	0	0		0	0	0	0	0	0	0	0	0	0
BCH11911	This study	Homo sapiens; Diarrhea	1 year 1 months	2019		DRR567770		8070476	1156313428	5151547	392	224.459	98.39	0.56	28.57	4590	A	O133:H2	EPEC	0	0	0	0	0	0	0	0	0	0	1	0	0	0	0	0	0	0	0		0	0	0	0	0	0	0	0	0	0
BCH11958	This study	Homo sapiens; Diarrhea	8 months	2019		DRR567782		9938448	1423773660	5092199	329	279.599	99.64	0.49	50	5342	B2	O55:H51	EPEC	0	0	0	0	0	0	0	0	0	1	0	0	0	0	0	0	0	0	0		0	0	0	0	0	0	0	0	0	0
BCH12022	This study	Homo sapiens; Diarrhea	7 months	2019		DRR567762		3292998	474602074	5393543	352	87.9945	99.64	0.44	0	31	D	O130:H27	EAEC	0	0	0	0	0	0	0	0	0	0	0	0	0	0	0	0	0	0	0	CS22	1	1	1	1	1	0	0	1	0	1
BCH12042	This study	Homo sapiens; Diarrhea	2 years 4 months	2019		DRR567785		6419092	928470847	4790718	225	193.806	99.64	0.52	11.11	10	A	O70:H40	EPEC	0	0	0	0	0	0	0	0	0	0	0	1	0	0	0	0	0	0	0		0	0	0	0	0	0	0	0	0	0
BCH12102	This study	Homo sapiens; Diarrhea	1 year 8 months	2019	Rota Virus	DRR567769		7094872	1026467430	5223809	186	196.498	99.64	0.29	20	121	B2	O33:H6	EPEC	0	0	0	1	0	0	0	0	0	0	0	0	0	0	0	0	0	0	0		0	0	0	0	0	0	0	0	0	0
BCH12780	This study	Homo sapiens; Diarrhea	9 months	2021		DRR567772		6767774	967183943	5034176	254	192.124	99.64	0.49	0	40	B1	O109:H21	EPEC	0	0	1	0	0	0	0	0	0	0	0	0	0	0	0	0	0	0	0		0	0	0	0	0	0	0	0	0	0
BCH12799	This study	Homo sapiens; Diarrhea	1 month	2021	Rota Virus, Crptosporidium spp.	DRR567773		8620756	1239698766	5391808	371	229.923	99.33	0.21	0	3	B1	O114:H2	EPEC	0	0	1	0	0	0	0	0	0	0	0	0	0	0	0	0	0	0	0		0	0	0	0	0	0	0	0	0	0
BCH12811	This study	Homo sapiens; Diarrhea	9 months	2021		DRR567781		4955088	699639179	5012655	402	139.575	99.54	0.18	0	3053	B2	-:H1	EPEC	0	0	0	0	0	0	0	0	1	0	0	0	0	0	0	0	0	0	0		0	0	0	0	0	0	0	0	0	0
BCH12820	This study	Homo sapiens; Diarrhea	8 months	2022		DRR636650		4595982	663998268	5142071	560	129.131	99.01	0.44	0	10	A	-:H4	EAEC	0	0	0	0	0	0	0	0	0	0	0	0	0	0	0	0	0	0	0		0	0	0	1	0	0	0	0	0	1
BCH12855	This study	Homo sapiens; Diarrhea	8 months	2021		DRR567755		2096180	297695254	5413299	349	54.9933	99.64	0.49	0	295	B1	O84:H27	EAEC	0	0	0	0	0	0	0	0	0	0	0	0	0	0	0	0	1	0	0		1	1	1	1	1	0	0	1	1	1
BCH12878	This study	Homo sapiens; Diarrhea	1 year 6 months	2021	Aeromonas spp.	DRR636646		5614602	807543230	5188373	615	155.645	99.02	0.44	0	10	A	-:H4	EAEC	0	0	0	0	0	0	0	0	0	0	0	0	0	0	0	0	0	0	0		0	0	0	1	0	0	0	0	0	1
BCH12908	This study	Homo sapiens; Diarrhea	3 years 6 months	2021		DRR567778		4048412	582599486	4882259	199	119.33	99.64	0.52	11.11	10	A	O70:H40	EPEC	0	0	0	0	0	0	0	0	0	0	0	1	0	0	0	0	0	0	0		0	0	0	0	0	0	0	0	0	0
BCH12921	This study	Homo sapiens; Diarrhea	2 years 2 months	2021		DRR567779		8554364	1219739258	4938848	205	246.968	99.64	0.65	20	40	B1	O21:H21	EPEC	0	0	1	0	0	0	0	0	0	0	0	0	0	0	0	0	0	0	0		0	0	0	0	0	0	0	0	0	0
BCH13149	This study	Homo sapiens; Diarrhea	1 months	2021		DRR636640		5342450	767964476	5108228	269	150.339	99.64	1.01	6.67	515	B1	O176:H29	EAEC	0	0	0	0	0	0	0	0	0	0	0	0	0	0	0	0	0	0	0		0	0	0	1	0	0	0	0	0	0
BCH13177	This study	Homo sapiens; Diarrhea	3 years 6 months	2022		DRR636645		2974058	429382355	4901318	245	87.6055	99.33	0.75	0	10	A	O99:H33	EAEC	0	0	0	0	0	0	0	0	0	0	0	0	0	0	0	0	0	0	0		0	0	0	1	0	0	0	0	0	0
BCH13218	This study	Homo sapiens; Diarrhea	1 year 9 months	2022		DRR567763		7687348	1109311423	4989968	155	222.308	99.64	0.54	11.11	1722	F	O1:H25	EAEC	0	0	0	0	0	0	0	0	0	0	0	0	0	0	0	0	0	1	0		1	1	1	0	1	0	0	0	0	0
BCH13227	This study	Homo sapiens; Diarrhea	11 months	2022		DRR567759		6417918	925925213	5060928	234	182.956	99.64	0.8	10	2178	B1	O39:H49	EAEC	0	0	0	0	0	0	0	0	0	0	0	0	0	0	0	0	0	0	0	CS22	1	1	1	1	1	0	0	1	0	1
BCH13262	This study	Homo sapiens; Diarrhea	5 months	2022		DRR567775		1734136	248634565	5568528	284	44.65	99.64	0.33	0	335	E	O55:H7	EPEC	0	0	0	0	0	0	1	0	0	0	0	0	0	0	0	0	0	0	0		0	0	0	0	0	0	0	0	0	0
BCH13265	This study	Homo sapiens; Diarrhea	1 month	2022		DRR567766		6309576	906696427	5240623	281	173.013	99.64	0.49	0	40	B1	O109:H21	EPEC	0	0	1	0	0	0	0	0	0	0	0	0	0	0	0	0	0	0	0		0	0	0	0	0	0	0	0	0	0
BCH13275	This study	Homo sapiens; Diarrhea	1 year 6 months	2022		DRR567765		7349936	1052854258	5101921	390	206.364	99.64	0.33	0	517	B1	O91:H19	EPEC	0	0	0	0	1	0	0	0	0	0	0	0	0	0	0	0	0	0	0		0	0	0	0	0	0	0	0	1	0
BCH13385	This study	Homo sapiens; Diarrhea	9 months	2022		DRR636644		9610220	1350854335	4978088	241	271.36	99.64	0.8	14.29	206	A	O60:H5	EAEC	0	0	0	0	0	0	0	0	0	0	0	0	0	0	0	0	0	0	0		0	0	0	1	0	0	0	0	0	0
BCH13391	This study	Homo sapiens; Diarrhea	1 months	2022		DRR567758		4942836	710335931	4848866	326	146.495	98.18	2.04	17.65	NF	A	O99:H4	EAEC	0	0	0	0	0	0	0	0	0	0	0	0	0	0	0	0	0	0	1		1	1	1	1	1	0	0	1	0	0
BCH13462	This study	Homo sapiens; Diarrhea	1 years	2022		DRR636649		6159536	882315119	4999886	223	176.467	99.64	0.91	12.5	10	A	O99:H33	EAEC	0	0	0	0	0	0	0	0	0	0	0	0	0	0	0	0	0	0	0		0	0	0	1	0	0	0	1	0	0
BCH13467	This study	Homo sapiens; Diarrhea	1 year 6 months	2022		DRR567780		3802334	541190742	5196284	364	104.15	99.64	0.81	7.14	3288	A	O151/O118:H5	EPEC	0	0	0	0	0	0	0	1	0	0	0	0	0	0	0	0	0	0	0		0	0	0	0	0	0	0	0	0	0
BCH13515	This study	Homo sapiens; Diarrhea	1 year 6 months	2022	S. flexneri 2a	DRR636642		8413058	1158387358	5336536	280	217.067	99.64	1.24	13.33	349	D	O15:H15	EAEC	0	0	0	0	0	0	0	0	0	0	0	0	0	0	0	0	0	0	0		0	0	0	1	0	0	0	1	0	0
BCH13540	This study	Homo sapiens; Diarrhea	6 months	2022		DRR567756		4122042	579516908	5225104	273	110.91	99.64	0.65	11.11	678	B1	O104:H4	EAEC	0	0	0	0	0	0	0	0	0	0	0	0	0	0	0	0	0	1	0		1	1	1	1	1	0	0	1	0	0
BCH13559	This study	Homo sapiens; Diarrhea	8 months	2022		DRR636648		4194224	598674325	5250059	291	114.032	99.64	1.04	8.33	349	D	O15:H15	EAEC	0	0	0	0	0	0	0	0	0	0	0	0	0	0	0	0	0	0	0		0	0	0	1	0	0	0	0	0	0
BCH13566	This study	Homo sapiens; Diarrhea	4 years 6 months	2022		DRR567753		4486330	637473470	5419774	248	117.62	99.64	0.5	16.67	38	D	O86:H30	EAEC	0	0	0	0	0	0	0	0	0	0	0	0	0	0	0	0	0	0	1		1	1	1	0	1	0	0	0	0	0
BCH13579	This study	Homo sapiens; Diarrhea	3 years 6 months	2022	Campylobacter coli, S. sonnei, Rota Virus	DRR636643		6484128	906316279	4911777	249	184.519	99.09	0.75	0	10	A	O99:H33	EAEC	0	0	0	0	0	0	0	0	0	0	0	0	0	0	0	0	0	0	0		0	0	0	1	0	0	0	1	0	0
BCH13667	This study	Homo sapiens; Diarrhea	1 year 6 months	2022	Adeno Virus	DRR636647		7279766	1038392788	4956544	288	209.499	98.77	0.44	0	10	A	O99:H33	EAEC	0	0	0	0	0	0	0	0	0	0	0	0	0	0	0	0	0	0	0		0	0	0	1	0	0	0	0	0	0
BCH13684	This study	Homo sapiens; Diarrhea	7 months	2022		DRR567761		5969760	861242239	5214837	206	165.152	99.64	0.72	9.09	34	A	O99:H10	EAEC	0	0	0	0	0	0	0	0	0	0	0	0	0	0	0	0	0	0	1		1	1	1	1	1	0	0	1	0	0
BCH13687	This study	Homo sapiens; Diarrhea	2 years 8 months	2022		DRR567764		5442610	789184246	5126709	307	153.936	99.64	0.65	0	4767	A	O63:H4	EAEC	0	0	0	0	0	0	0	0	0	0	0	0	0	0	0	0	0	0	0		1	1	1	1	1	0	0	1	1	1
BCH13720	This study	Homo sapiens; Diarrhea	4 years 6 months	2022		DRR636641		7059356	990221615	5119094	385	193.437	99.64	0.44	0	1178	A	O130:H26	EAEC	0	0	0	0	0	0	0	0	0	0	0	0	0	0	0	0	0	0	0		0	0	0	1	0	0	0	1	0	1
BCH13747	This study	Homo sapiens; Diarrhea	3 years 6 months	2022		DRR636639		4257610	604799974	4950738	248	122.164	99.64	0.8	14.29	206	A	O60:H5	EAEC	0	0	0	0	0	0	0	0	0	0	0	0	0	0	0	0	0	0	0		0	0	0	1	0	0	0	1	0	0
BCH13813	This study	Homo sapiens; Diarrhea	1 year	2022	Adeno Virus	DRR567757		4140696	566702626	5315348	366	106.616	99.64	0.66	10	200	B1	O175:H31	EAEC	0	0	0	0	0	0	0	0	0	0	0	0	0	0	0	0	0	0	0		1	1	1	1	1	0	0	1	1	0
BCH13821	This study	Homo sapiens; Diarrhea	7 months	2022		DRR567760		7990594	1139549580	5055279	232	225.418	99.64	1.13	50	1196	B1	O21:H12	EAEC	0	0	0	0	0	0	0	0	0	0	0	0	0	0	0	1	0	0	0		1	1	1	0	1	0	0	0	0	0
BCH13862	This study	Homo sapiens; Diarrhea	2 years	2022	Rota Virus	DRR567754		9522186	1355113353	5375711	443	252.081	99.64	1.53	28.57	6303	D	O15:H34	EAEC	0	0	0	0	0	0	0	0	0	0	0	0	0	0	0	0	0	1	0		1	1	1	1	1	0	0	1	0	0
BCH14188	This study	Homo sapiens; Diarrhea	4 months	2023		DRR567777		4294614	619914575	5148413	213	120.409	99.64	0.65	11.11	328	B1	O88:H25	EPEC	0	0	1	0	0	0	0	0	0	0	0	0	0	0	0	0	0	0	0		0	0	0	0	0	0	0	0	0	0
BCH14546	This study	Homo sapiens; Diarrhea	4 years 6 months	2023		DRR567774		8378086	1197040663	5368755	342	222.964	99.64	1.02	11.11	443	B1	O64:H21	EPEC	0	0	0	0	0	1	0	0	0	0	0	0	0	0	0	0	0	0	0		0	0	0	0	0	0	0	0	0	1
C1214_90	Enterobase	Homo sapiens; stool sample	No data	No data	No data	SRR21142978	ESC_EC9771AA_AS	10688270	2159030540	5625536	91	383.791	99.64	0.74	0	29	B1	O26:H11	EPEC	0	0	1	0	0	0	0	0	0	0	0	0	0	0	0	0	0	0	0		0	0	0	0	0	0	0	0	0	0
MOD1-EC5198	Enterobase	Homo sapiens; feces	1992	1992	No data	NA	ESC_LB8922AA_AS	No data	No data	5215795	203	70	99.44	0.36	0	5396	B1	O162/O101:H19	EAEC	0	0	0	0	0	0	0	0	0	0	0	0	0	0	0	0	0	0	1		1	1	1	0	1	0	0	0	0	0
MOD1-EC5199	Enterobase	clinical/research| human; Homo sapiens; feces	1992	1992	No data	SRR3993812	ESC_HA9025AA_AS	4338856	1156314136	5024062	123	230.155	99.64	0.75	16.67	10	A	O78:H10	EAEC	0	0	0	0	0	0	0	0	0	0	0	0	0	0	0	1	0	0	0		1	1	1	1	1	0	1	1	0	1
MOD1-EC5498	Enterobase	clinical/research| human; Homo sapiens; feces	1992	1992	No data	SRR3988010	ESC_HA8506AA_AS	654968	306662605	5389831	128	56.8965	99.64	0.68	11.11	449	D	O77/O17/O44/O106/O73:H18	EAEC	0	0	0	0	0	0	0	0	0	0	0	0	0	0	0	1	0	0	0		1	1	1	0	1	1	0	0	0	0
MOD1-EC5499	Enterobase	clinical/research| human; Homo sapiens; feces	1992	1992	No data	SRR3989744	ESC_HA8765AA_AS	7693681	1119256054	5362477	66	208.72	99.64	1.31	23.08	449	D	O77/O17/O44/O106/O73:H18	EAEC	0	0	0	0	0	0	0	0	0	0	0	0	0	0	0	1	0	0	0		1	1	1	0	1	1	0	0	0	0
MOD1-EC5500	Enterobase	clinical/research| human; Homo sapiens; feces	1992	1992	No data	SRR3989745	ESC_HA8766AA_AS	6319116	921896004	5220712	66	176.584	99.64	1.57	41.18	10	A	O4:H5	EAEC	0	0	0	0	0	0	0	0	0	0	0	0	0	0	0	0	0	0	1		1	1	1	0	1	1	1	0	0	0
MOD1-EC5501	Enterobase	clinical/research| human; Homo sapiens; feces	1992	1992	No data	SRR3989746	ESC_HA8767AA_AS	9527487	1381505744	5353596	66	258.052	99.64	1.16	0	362	D	O7:H6	EAEC	0	0	0	0	0	0	0	0	0	0	0	0	0	0	0	0	0	1	0		1	1	1	0	1	1	0	0	0	0
[truncated: 117 more columns]
