# Supplementary material for: Genomic features of three major diarrhoeagenic Escherichia coli pathotypes in India
Source: Microb Genom. 2025 Jul 7;11(7):001430. doi: 10.1099/mgen.0.001430 (PMC12282231; doi:10.1099/mgen.0.001430)
Supplement: Uncited Table S2. [file mgen-11-01430-s003.xlsx]

## Sheet: Sheet1
Supplemental table 2. Characteristics of non-DEC strains used as controls in this study
Sample ID	Data source	Source details	Collection year	Accession No.		No. of read	Total read length	Total scaffold length	No. of scaffold	Coverage	CheckM			ST	Phylogroups	in silico serotyping	EPEC													ETEC		EAEC				Colonization factor	Other virulence-related genes (present: 1, absent: 0)
																	Intimin													ST	LT	AAF-I	AAF-II	AAF-III	AAF-V
				NCBI read	Enterobase assemble						Completeness	Contamination	Strain heterogeneity				eaeA_alpha1	eaeA_alpha2	eaeA_beta1	eaeA_beta2	eaeA_epsilon2	eaeA_eta2	eaeA_gamma1	eaeA_kappa	eaeA_lambda	eaeA_mu	eaeA_rho	eaeA_theta	eaeA_zeta	estA	elt1	aggA	aafA	agg3A	aaf5A		aap	aar	aatA	aaiC	aggR	hes	espI	pic	pet	sat	ihaA	sigA	ureC
JJ1999	Enterobase	No data	2007	SRR933349	ESC_CA4987AA_AS	3470412	350511612	4973624	80	70.4741	99.33	0.25	16.67	131	B2	O25:H4	0	0	0	0	0	0	0	0	0	0	0	0	0	0	0	0	0	0	0		0	0	0	0	0	0	0	0	0	0	0	0	0
EH-008	Enterobase	Rectal swab	2015	NA	ESC_DC1988AA_AS	No data	No data	5013267	197	150	99.33	1.09	11.11	1284	A	-:H21	0	0	0	0	0	0	0	0	0	0	0	0	0	0	0	0	0	0	0		0	0	0	0	0	0	0	0	0	0	0	0	0
EH-003	Enterobase	Rectal swab	2013	NA	ESC_DC1998AA_AS	No data	No data	4997876	227	192	99.02	0.74	14.29	167	A	O89:H9	0	0	0	0	0	0	0	0	0	0	0	0	0	0	0	0	0	0	0		0	0	0	0	0	0	0	0	0	0	0	0	0
EH-039	Enterobase	Rectal swab	2018	NA	ESC_DC2007AA_AS	No data	No data	4935003	176	175	99.33	0.58	0	167	A	O89:H9	0	0	0	0	0	0	0	0	0	0	0	0	0	0	0	0	0	0	0		0	0	0	0	0	0	0	0	0	0	0	0	0
EH-030	Enterobase	Rectal swab	2018	NA	ESC_DC2010AA_AS	No data	No data	5178852	190	177	99.64	0.74	0	648	F	O8:H4	0	0	0	0	0	0	0	0	0	0	0	0	0	0	0	0	0	0	0		0	0	0	0	0	1	0	0	0	0	0	0	0
EH-064	Enterobase	Rectal swab	2020	NA	ESC_DC2037AA_AS	No data	No data	4655163	162	175	99.64	0.74	0	46	A	O8:H4	0	0	0	0	0	0	0	0	0	0	0	0	0	0	0	0	0	0	0		0	0	0	0	0	0	0	0	0	0	0	0	0
EH-062	Enterobase	Rectal swab	2012	NA	ESC_DC2084AA_AS	No data	No data	4842848	131	196	99.64	0.18	0	8346	B1	O64:H10	0	0	0	0	0	0	0	0	0	0	0	0	0	0	0	0	0	0	0		0	0	0	0	0	0	0	0	0	0	0	0	0
EH-059	Enterobase	Rectal swab	2020	NA	ESC_DC2094AA_AS	No data	No data	5042263	184	150	99.64	0.95	16.67	940	B1	-:H5	0	0	0	0	0	0	0	0	0	0	0	0	0	0	0	0	0	0	0		0	0	0	0	0	0	0	0	0	0	0	0	0
EH-063	Enterobase	Rectal swab	2020	NA	ESC_DC2095AA_AS	No data	No data	4673915	170	165	99.64	0.74	0	46	A	O8:H4	0	0	0	0	0	0	0	0	0	0	0	0	0	0	0	0	0	0	0		0	0	0	0	0	0	0	0	0	0	0	0	0
MAMC18	Enterobase	Homo sapiens; Age: one year; one year old male child with acute diarrhea; male; stool; stool from 1 year old male with acute diarrhea	2014	SRR1653278	ESC_HA2119AA_AS	6294050	947413604	4899931	177	193.352	99.64	0.68	11.11	226	A	O125:H4	0	0	0	0	0	0	0	0	0	0	0	0	0	0	0	0	0	0	0		0	0	0	0	0	0	0	0	0	0	0	0	0
Ec 7 IMP	Enterobase	Homo sapiens	2008	DRR065579	ESC_LA1633AA_AS	5661452	818978232	5187810	200	157.866	99.48	1.14	30	443	B1	-:H21	0	0	0	0	0	0	0	0	0	0	0	0	0	0	0	0	0	0	0		0	0	0	0	0	1	0	0	0	0	0	0	0
FC853_EC	Enterobase	Homo sapiens; feces	2017	NA	ESC_LB2384AA_AS	No data	No data	5545145	5	1	98.67	1.6	13.33	8655	F	O1:H6	0	0	0	0	0	0	0	0	0	0	0	0	0	0	0	0	0	0	0		0	0	0	0	0	0	0	0	0	0	0	0	0
Ec40	Enterobase	Homo sapiens; human stool sample	2013	NA	ESC_VA2234AA_AS	No data	No data	4985704	2	1	99.64	0.6	33.33	1434	A	O18:H14	0	0	0	0	0	0	0	0	0	0	0	0	0	0	0	0	0	0	0		0	0	0	0	0	0	0	0	0	0	0	0	0
500420	Enterobase	Homo sapiens; stool	No data	SRR11280893	ESC_WB0849AA_AS	7061258	967392346	5019506	103	192.727	99.64	0.28	0	1623	B1	O159:H27	0	0	0	0	0	0	0	0	0	0	0	0	0	0	0	0	0	0	0		0	0	0	0	0	0	0	0	0	0	0	0	0
500439	Enterobase	Homo sapiens; stool	No data	SRR11280892	ESC_WB0850AA_AS	3683714	504668818	5106639	241	98.826	99.58	1.04	37.5	1491	A	O25:H16	0	0	0	0	0	0	0	0	0	0	0	0	0	0	0	0	0	0	0		0	0	0	0	0	0	0	0	0	0	0	0	0
500687	Enterobase	Homo sapiens; stool	No data	SRR11280888	ESC_WB0854AA_AS	3836606	525615022	4862837	123	108.088	99.64	0.36	0	23	C	O8:H9	0	0	0	0	0	0	0	0	0	0	0	0	0	0	0	0	0	0	0		0	0	0	0	0	0	0	0	0	0	0	0	0
500811	Enterobase	Homo sapiens; stool	No data	SRR11280887	ESC_WB0855AA_AS	3977102	544862974	5318467	195	102.447	99.64	0.39	12.5	173	B1	O78:H12	0	0	0	0	0	0	0	0	0	0	0	0	0	0	0	0	0	0	0		0	0	0	0	0	0	0	0	0	0	0	0	0
500819	Enterobase	Homo sapiens; stool	No data	SRR11280885	ESC_WB0857AA_AS	6650866	911168642	5050841	174	180.399	99.64	0.44	0	940	B1	O64:H5	0	0	0	0	0	0	0	0	0	0	0	0	0	0	0	0	0	0	0		0	0	0	0	0	0	0	0	0	0	0	0	0
504897	Enterobase	Homo sapiens; stool	No data	SRR11280873	ESC_WB0869AA_AS	6198494	849193678	5053883	95	168.028	99.61	0.44	0	295	B1	O159:H11	0	0	0	0	0	0	0	0	0	0	0	0	0	0	0	0	0	0	0		0	0	0	0	0	0	0	0	0	0	0	0	0
500843	Enterobase	Homo sapiens; Case; male; Stool; fecal sample	No data	SRR8634273	ESC_XA9135AA_AS	13206230	1994140730	5108357	178	390.368	99.64	0.34	50	5305	B1	O114:H49	0	0	0	0	0	0	0	0	0	0	0	0	0	0	0	0	0	0	0		0	0	0	0	0	0	0	0	0	0	0	0	0
500001	Enterobase	Homo sapiens; stool	No data	SRR11848859	ESC_XB4422AA_AS	11700148	1766722348	5315252	164	332.387	99.64	1.13	0	648	F	O153:H6	0	0	0	0	0	0	0	0	0	0	0	0	0	0	0	0	0	0	0		0	0	0	0	0	1	0	0	0	1	1	0	0
500002	Enterobase	Homo sapiens; stool	No data	SRR11848858	ESC_XB4423AA_AS	10187822	1538361122	5198046	171	295.95	99.27	0.65	33.33	485	cladeI	-:H45	0	0	0	0	0	0	0	0	0	0	0	0	0	0	0	0	0	0	0		1	0	0	0	0	0	0	0	0	0	0	0	0
500003	Enterobase	Homo sapiens; stool	No data	SRR11848857	ESC_XB4424AA_AS	9217692	1391871492	4876015	216	285.453	99.33	0.63	0	757	A	-:H20	0	0	0	0	0	0	0	0	0	0	0	0	0	0	0	0	0	0	0		0	0	0	0	0	0	0	0	0	0	1	0	0
500005	Enterobase	Homo sapiens; stool	No data	SRR11848856	ESC_XB4425AA_AS	10621554	1603854654	4885921	220	328.26	99.33	0.63	0	757	A	-:H20	0	0	0	0	0	0	0	0	0	0	0	0	0	0	0	0	0	0	0		0	0	0	0	0	0	0	0	0	0	1	0	0
500006	Enterobase	Homo sapiens; stool	No data	SRR11848853	ESC_XB4428AA_AS	10350504	1562926104	5267361	150	296.719	99.64	0.69	0	648	F	O86:H30	0	0	0	0	0	0	0	0	0	0	0	0	0	0	0	0	0	0	0		0	0	0	0	0	0	0	0	0	0	0	0	0
500010	Enterobase	Homo sapiens; stool	No data	SRR11848851	ESC_XB4430AA_AS	10490428	1584054628	5288362	158	299.536	99.64	0.69	0	648	F	O86:H30	0	0	0	0	0	0	0	0	0	0	0	0	0	0	0	0	0	0	0		0	0	0	0	0	0	0	0	0	0	0	0	0
500012	Enterobase	Homo sapiens; stool	No data	SRR11848849	ESC_XB4432AA_AS	12028326	1816277226	4734723	168	383.608	99.33	0.98	0	7027	A	-:H20	0	0	0	0	0	0	0	0	0	0	0	0	0	0	0	0	0	0	0		0	0	0	0	0	0	0	0	0	0	0	0	0
500013	Enterobase	Homo sapiens; stool	No data	SRR11848848	ESC_XB4433AA_AS	11976690	1808480190	4713241	160	383.702	99.33	0.98	0	7027	A	-:H20	0	0	0	0	0	0	0	0	0	0	0	0	0	0	0	0	0	0	0		0	0	0	0	0	0	0	0	0	0	0	0	0
500016	Enterobase	Homo sapiens; stool	No data	SRR11848847	ESC_XB4434AA_AS	11668032	1761872832	4883986	78	360.745	99.48	0.18	0	4388	B1	O180:H14	0	0	0	0	0	0	0	0	0	0	0	0	0	0	0	0	0	0	0		0	0	0	0	0	0	0	0	0	0	0	0	0
500019	Enterobase	Homo sapiens; stool	No data	SRR11848846	ESC_XB4435AA_AS	16766224	2531699824	5413658	153	467.65	99.64	1.18	9.09	648	F	O153:H6	0	0	0	0	0	0	0	0	0	0	0	0	0	0	0	0	0	0	0		0	0	0	0	0	1	0	0	0	0	0	0	0
500021	Enterobase	Homo sapiens; stool	No data	SRR11848845	ESC_XB4436AA_AS	11967562	1807101862	4884488	84	369.968	99.48	0.18	0	4388	B1	O180:H14	0	0	0	0	0	0	0	0	0	0	0	0	0	0	0	0	0	0	0		0	0	0	0	0	0	0	0	0	0	0	0	0
500022	Enterobase	Homo sapiens; stool	No data	SRR11848844	ESC_XB4437AA_AS	10193750	1539256250	4899124	220	314.19	99.33	0.63	0	757	A	-:H20	0	0	0	0	0	0	0	0	0	0	0	0	0	0	0	0	0	0	0		0	0	0	0	0	0	0	0	0	0	1	0	0
500024	Enterobase	Homo sapiens; stool	No data	SRR11848842	ESC_XB4439AA_AS	12202696	1842607096	4946098	201	372.538	99.22	0.74	12.5	4760	A	-:H10	0	0	0	0	0	0	0	0	0	0	0	0	0	0	0	0	0	0	0		0	0	0	0	0	1	1	0	0	0	0	0	0
500027	Enterobase	Homo sapiens; stool	No data	SRR11848841	ESC_XB4440AA_AS	5669654	856117754	4728989	147	181.036	98.29	0.26	25	93	A	O18:H11	0	0	0	0	0	0	0	0	0	0	0	0	0	0	0	0	0	0	0		1	0	0	0	0	1	0	0	0	0	0	0	0
500029	Enterobase	Homo sapiens; stool	No data	SRR11848840	ESC_XB4441AA_AS	10794156	1629917556	4780190	266	340.973	99.64	1.28	12.5	6784	A	-:H30	0	0	0	0	0	0	0	0	0	0	0	0	0	0	0	0	0	0	0		0	0	0	0	0	0	0	0	0	0	0	0	0
500032	Enterobase	Homo sapiens; stool	No data	SRR11848839	ESC_XB4442AA_AS	13453776	2031520176	4960128	201	409.57	99.22	0.74	12.5	4760	A	-:H10	0	0	0	0	0	0	0	0	0	0	0	0	0	0	0	0	0	0	0		0	0	0	0	0	1	1	0	0	0	0	0	0
500036	Enterobase	Homo sapiens; stool	No data	SRR11848837	ESC_XB4444AA_AS	12365550	1867198050	4937665	189	378.154	99.22	0.74	12.5	4760	A	-:H10	0	0	0	0	0	0	0	0	0	0	0	0	0	0	0	0	0	0	0		0	0	0	0	0	1	0	0	0	0	0	0	0
500037	Enterobase	Homo sapiens; stool	No data	SRR11848836	ESC_XB4445AA_AS	10313022	1557266322	4884849	217	318.795	99.33	0.63	0	757	A	-:H20	0	0	0	0	0	0	0	0	0	0	0	0	0	0	0	0	0	0	0		0	0	0	0	0	0	0	0	0	0	1	0	0
500111	Enterobase	Homo sapiens; stool	No data	SRR11848834	ESC_XB4447AA_AS	8340352	1259393152	5362612	166	234.847	99.64	1.54	7.69	648	F	O1:H6	0	0	0	0	0	0	0	0	0	0	0	0	0	0	0	0	0	0	0		0	0	0	0	0	0	0	0	0	0	0	0	0
500112	Enterobase	Homo sapiens; stool	No data	SRR11848833	ESC_XB4448AA_AS	8560390	1292618890	5078314	165	254.537	99.48	0.49	0	443	B1	O85:H21	0	0	0	0	0	0	0	0	0	0	0	0	0	0	0	0	0	0	0		0	0	0	0	0	1	0	0	0	0	0	0	0
500113	Enterobase	Homo sapiens; stool	No data	SRR11848831	ESC_XB4450AA_AS	11166174	1686092274	5185368	180	325.163	99.64	0.82	0	12296	B1	O35:H8	0	0	0	0	0	0	0	0	0	0	0	0	0	0	0	0	0	0	0		0	0	0	0	0	1	0	0	0	0	0	0	0
500114	Enterobase	Homo sapiens; stool	No data	SRR11848830	ESC_XB4451AA_AS	8496102	1282911402	5182763	230	247.534	99.33	0.8	0	452	B2	O81:H27	0	0	0	0	0	0	0	0	0	0	0	0	0	0	0	0	0	0	0		0	0	0	0	0	0	0	0	0	0	1	1	0
500122	Enterobase	Homo sapiens; stool	No data	SRR11848829	ESC_XB4452AA_AS	11057680	1669709680	4859179	127	343.62	99.64	0.7	9.09	540	A	O11:H11	0	0	0	0	0	0	0	0	0	0	0	0	0	0	0	0	0	0	0		0	0	0	0	0	0	0	0	0	0	0	0	0
500127	Enterobase	Homo sapiens; stool	No data	SRR11848827	ESC_XB4454AA_AS	9729560	1469163560	5128276	226	286.483	99.33	0.65	0	452	B2	O81:H27	0	0	0	0	0	0	0	0	0	0	0	0	0	0	0	0	0	0	0		0	0	0	0	0	0	0	0	0	0	1	1	0
500129	Enterobase	Homo sapiens; stool	No data	SRR11848826	ESC_XB4455AA_AS	9320174	1407346274	4860242	132	289.563	99.64	0.7	9.09	540	A	O11:H11	0	0	0	0	0	0	0	0	0	0	0	0	0	0	0	0	0	0	0		0	0	0	0	0	0	0	0	0	0	0	0	0
500137	Enterobase	Homo sapiens; stool	No data	SRR11848825	ESC_XB4456AA_AS	12980012	1959981812	5220987	138	375.404	99.64	0.3	0	155	B1	O88:H25	0	0	0	0	0	0	0	0	0	0	0	0	0	0	0	0	0	0	0		0	0	0	0	0	0	0	0	0	0	0	0	0
500138	Enterobase	Homo sapiens; stool	No data	SRR11848824	ESC_XB4457AA_AS	9799078	1479660778	4952796	289	298.753	99.33	1.06	0	12287	A	O92:H20	0	0	0	0	0	0	0	0	0	0	0	0	0	0	0	0	0	0	0		0	0	0	0	0	0	0	0	0	0	1	0	0
500144	Enterobase	Homo sapiens; stool	No data	SRR11848823	ESC_XB4458AA_AS	9337306	1409933206	5228066	131	269.685	99.64	0.3	0	155	B1	O88:H25	0	0	0	0	0	0	0	0	0	0	0	0	0	0	0	0	0	0	0		0	0	0	0	0	0	0	0	0	0	0	0	0
500145	Enterobase	Homo sapiens; stool	No data	SRR11848822	ESC_XB4459AA_AS	8844270	1335484770	5050392	107	264.432	99.64	0.49	0	443	B1	O85:H21	0	0	0	0	0	0	0	0	0	0	0	0	0	0	0	0	0	0	0		0	0	0	0	0	1	0	0	0	0	0	0	0
500146	Enterobase	Homo sapiens; stool	No data	SRR11848820	ESC_XB4461AA_AS	11970976	1807617376	5362729	159	337.07	99.64	1.54	7.69	648	F	O1:H6	0	0	0	0	0	0	0	0	0	0	0	0	0	0	0	0	0	0	0		0	0	0	0	0	0	0	0	0	0	0	0	0
500147	Enterobase	Homo sapiens; stool	No data	SRR11848819	ESC_XB4462AA_AS	10460982	1579608282	5109301	317	309.163	99.64	0.65	0	1312	A	O11:H4	0	0	0	0	0	0	0	0	0	0	0	0	0	0	0	0	0	0	0		0	0	0	0	0	0	0	0	0	1	1	0	0
500148	Enterobase	Homo sapiens; stool	No data	SRR11848818	ESC_XB4463AA_AS	11459696	1730414096	5065407	145	341.614	99.64	0.49	0	443	B1	O85:H21	0	0	0	0	0	0	0	0	0	0	0	0	0	0	0	0	0	0	0		0	0	0	0	0	1	0	0	0	0	0	0	0
500149	Enterobase	Homo sapiens; stool	No data	SRR11848817	ESC_XB4464AA_AS	9328990	1408677490	5361948	156	262.717	99.64	1.54	7.69	648	F	O1:H6	0	0	0	0	0	0	0	0	0	0	0	0	0	0	0	0	0	0	0		0	0	0	0	0	0	0	0	0	0	0	0	0
500151	Enterobase	Homo sapiens; stool	No data	SRR11848816	ESC_XB4465AA_AS	10931924	1650720524	5060011	155	326.229	99.64	0.49	0	443	B1	O85:H21	0	0	0	0	0	0	0	0	0	0	0	0	0	0	0	0	0	0	0		0	0	0	0	0	1	0	0	0	0	0	0	0
EC500153	Enterobase	Homo sapiens; stool	No data	SRR11848815	ESC_XB4466AA_AS	8608556	1299891956	5166008	178	251.624	99.64	0.82	0	12296	B1	O35:H8	0	0	0	0	0	0	0	0	0	0	0	0	0	0	0	0	0	0	0		0	0	0	0	0	1	0	0	0	0	0	0	0
500154	Enterobase	Homo sapiens; stool	No data	SRR11848814	ESC_XB4467AA_AS	8424566	1272109466	5217321	271	243.824	99.33	0.8	0	452	B2	O81:H27	0	0	0	0	0	0	0	0	0	0	0	0	0	0	0	0	0	0	0		0	0	0	0	0	0	0	0	0	0	1	1	0
500156	Enterobase	Homo sapiens; stool	No data	SRR11848813	ESC_XB4468AA_AS	7257608	1095898808	5208671	268	210.399	99.33	0.8	0	452	B2	O81:H27	0	0	0	0	0	0	0	0	0	0	0	0	0	0	0	0	0	0	0		0	0	0	0	0	0	0	0	0	0	1	1	0
500157	Enterobase	Homo sapiens; stool	No data	SRR11848812	ESC_XB4469AA_AS	11322886	1709755786	5166490	173	330.932	99.64	0.82	0	12296	B1	O35:H8	0	0	0	0	0	0	0	0	0	0	0	0	0	0	0	0	0	0	0		0	0	0	0	0	1	0	0	0	0	0	0	0
500161	Enterobase	Homo sapiens; stool	No data	SRR11848811	ESC_XB4470AA_AS	9153068	1382113268	5165056	169	267.589	99.64	0.82	0	12296	B1	O35:H8	0	0	0	0	0	0	0	0	0	0	0	0	0	0	0	0	0	0	0		0	0	0	0	0	1	0	0	0	0	0	0	0
500164	Enterobase	Homo sapiens; stool	No data	SRR11848809	ESC_XB4472AA_AS	10830216	1635362616	5210383	264	313.866	99.33	0.8	0	452	B2	O81:H27	0	0	0	0	0	0	0	0	0	0	0	0	0	0	0	0	0	0	0		0	0	0	0	0	0	0	0	0	0	1	1	0
[truncated: 87 more columns]
