# Supplementary material for: Genomic features of three major diarrhoeagenic Escherichia coli pathotypes in India
Source: Microb Genom. 2025 Jul 7;11(7):001430. doi: 10.1099/mgen.0.001430 (PMC12282231; doi:10.1099/mgen.0.001430)
Supplement: Uncited Table S3. [file mgen-11-01430-s004.xlsx]

## Sheet: Sheet1
Supplemental table 3. Summary of TBLASTN results for effector genes (percent identity and query coverage).
Strain Name	cif		espJ		espK		espL		espM1		espM2		espN		espO1		espO2		espV		espW		espX		ibe		nleA		nleB1		nleB2		nleC		nleD		nleE		nleF		nleG1		nleG2		nleG3		nleG4		nleG6
	Perc. Ident.	Query Cov.	Perc. Ident.	Query Cov.	Perc. Ident.	Query Cov.	Perc. Ident.	Query Cov.	Perc. Ident.	Query Cov.	Perc. Ident.	Query Cov.	Perc. Ident.	Query Cov.	Perc. Ident.	Query Cov.	Perc. Ident.	Query Cov.	Perc. Ident.	Query Cov.	Perc. Ident.	Query Cov.	Perc. Ident.	Query Cov.	Perc. Ident.	Query Cov.	Perc. Ident.	Query Cov.	Perc. Ident.	Query Cov.	Perc. Ident.	Query Cov.	Perc. Ident.	Query Cov.	Perc. Ident.	Query Cov.	Perc. Ident.	Query Cov.	Perc. Ident.	Query Cov.	Perc. Ident.	Query Cov.	Perc. Ident.	Query Cov.	Perc. Ident.	Query Cov.	Perc. Ident.	Query Cov.	Perc. Ident.
C1214_90	100	62.41	78.34	100	95.81	100	99.64	100	100	100	89.29	100	0	0	69.23	100	100	100	0	0	98.01	100	61.44	100	99.31	100	85.94	100	99.39	100	0	0	93.9	99.39	0	0	99.55	100	100	100	100	100	62.96	98.95	100	51.2	100	100	0
MOD1-EC5498	0	0	0	0	0	0	0	0	0	0	0	0	0	0	0	0	0	0	0	0	0	0	0	0	0	0	0	0	0	0	0	0	0	0	0	0	0	0	0	0	0	0	0	0	0	0	0	0	0
MOD1-EC5499	0	0	0	0	0	0	0	0	0	0	0	0	0	0	0	0	0	0	0	0	0	0	0	0	0	0	0	0	0	0	0	0	0	0	0	0	0	0	0	0	0	0	0	0	0	0	0	0	0
MOD1-EC5500	0	0	0	0	0	0	0	0	0	0	0	0	0	0	0	0	0	0	0	0	0	0	0	0	0	0	0	0	0	0	0	0	0	0	0	0	0	0	0	0	0	0	0	0	0	0	0	0	0
MOD1-EC5501	0	0	0	0	0	0	0	0	0	0	0	0	0	0	0	0	0	0	0	0	0	0	0	0	0	0	0	0	0	0	0	0	0	0	0	0	0	0	0	0	0	0	0	0	0	0	0	0	0
MOD1-EC5199	0	0	0	0	0	0	0	0	0	0	0	0	0	0	0	0	0	0	0	0	0	0	0	0	0	0	0	0	0	0	0	0	0	0	0	0	0	0	0	0	0	0	0	0	0	0	0	0	0
MOD1-EC5198	0	0	0	0	0	0	0	0	0	0	0	0	0	0	0	0	0	0	0	0	0	0	0	0	0	0	0	0	0	0	0	0	0	0	0	0	0	0	0	0	0	0	0	0	0	0	0	0	0
503219	0	0	0	0	0	0	0	0	0	0	0	0	0	0	0	0	0	0	0	0	0	0	0	0	0	0	0	0	0	0	0	0	0	0	0	0	0	0	0	0	0	0	0	0	0	0	0	0	0
500480	0	0	0	0	0	0	0	0	0	0	0	0	0	0	0	0	0	0	0	0	0	0	0	0	0	0	0	0	0	0	0	0	0	0	0	0	0	0	0	0	0	0	0	0	0	0	0	0	0
504208	0	0	0	0	0	0	0	0	0	0	0	0	0	0	0	0	0	0	0	0	0	0	0	0	0	0	0	0	0	0	0	0	0	0	0	0	0	0	0	0	0	0	0	0	0	0	0	0	0
500601	0	0	0	0	0	0	0	0	0	0	0	0	0	0	0	0	0	0	0	0	0	0	0	0	0	0	0	0	0	0	0	0	0	0	0	0	0	0	0	0	0	0	0	0	0	0	0	0	0
503852	0	0	0	0	0	0	0	0	0	0	0	0	0	0	0	0	0	0	0	0	0	0	0	0	0	0	0	0	0	0	0	0	0	0	0	0	0	0	0	0	0	0	0	0	0	0	0	0	0
505759	0	0	0	0	0	0	0	0	0	0	0	0	0	0	0	0	0	0	0	0	0	0	0	0	0	0	0	0	0	0	0	0	0	0	0	0	0	0	0	0	0	0	0	0	0	0	0	0	0
505972	0	0	0	0	0	0	0	0	0	0	0	0	0	0	0	0	0	0	0	0	0	0	0	0	0	0	0	0	0	0	0	0	0	0	0	0	0	0	0	0	0	0	0	0	0	0	0	0	0
505966	0	0	0	0	0	0	0	0	0	0	0	0	0	0	0	0	0	0	0	0	0	0	0	0	0	0	0	0	0	0	0	0	0	0	0	0	0	0	0	0	0	0	0	0	0	0	0	0	0
500639	100	100	79.26	100	0	0	99.82	100	0	0	0	0	0	0	0	0	0	0	86.61	100	0	0	0	0	78.12	65.98	77.55	100	99.39	100	100	100	0	0	0	0	100	100	92.59	100	0	0	78.31	98.95	0	0	0	0	0
500643	0	0	0	0	0	0	0	0	0	0	0	0	0	0	0	0	0	0	0	0	0	0	0	0	0	0	0	0	0	0	0	0	0	0	0	0	0	0	0	0	0	0	0	0	0	0	0	0	0
500662	0	0	0	0	0	0	0	0	0	0	0	0	0	0	0	0	0	0	0	0	0	0	0	0	0	0	0	0	0	0	0	0	0	0	0	0	0	0	0	0	0	0	0	0	0	0	0	0	0
503460	0	0	0	0	0	0	0	0	0	0	0	0	0	0	0	0	0	0	0	0	0	0	0	0	0	0	0	0	0	0	0	0	0	0	0	0	0	0	0	0	0	0	0	0	0	0	0	0	0
503469	0	0	0	0	0	0	0	0	0	0	0	0	0	0	0	0	0	0	0	0	0	0	0	0	0	0	0	0	0	0	0	0	0	0	0	0	0	0	0	0	0	0	0	0	0	0	0	0	0
503663	0	0	0	0	0	0	0	0	0	0	0	0	0	0	0	0	0	0	0	0	0	0	0	0	0	0	0	0	0	0	0	0	0	0	0	0	0	0	0	0	0	0	0	0	0	0	0	0	0
503825	0	0	0	0	0	0	0	0	0	0	0	0	0	0	0	0	0	0	0	0	0	0	0	0	0	0	0	0	0	0	0	0	0	0	0	0	0	0	0	0	0	0	0	0	0	0	0	0	0
504088	0	0	0	0	0	0	0	0	0	0	0	0	0	0	0	0	0	0	0	0	0	0	0	0	0	0	0	0	0	0	0	0	0	0	0	0	0	0	0	0	0	0	0	0	0	0	0	0	0
504427	0	0	0	0	0	0	0	0	0	0	0	0	0	0	0	0	0	0	0	0	0	0	0	0	0	0	0	0	0	0	0	0	0	0	0	0	0	0	0	0	0	0	0	0	0	0	0	0	0
504473	0	0	0	0	0	0	0	0	0	0	0	0	0	0	0	0	0	0	0	0	0	0	0	0	0	0	0	0	0	0	0	0	0	0	0	0	0	0	0	0	0	0	0	0	0	0	0	0	0
504490	0	0	0	0	0	0	0	0	0	0	0	0	0	0	0	0	0	0	0	0	0	0	0	0	0	0	0	0	0	0	0	0	0	0	0	0	0	0	0	0	0	0	0	0	0	0	0	0	0
504668	0	0	0	0	0	0	0	0	0	0	0	0	0	0	0	0	0	0	0	0	0	0	0	0	0	0	0	0	0	0	0	0	0	0	0	0	0	0	0	0	0	0	0	0	0	0	0	0	0
504685	0	0	0	0	0	0	0	0	0	0	0	0	0	0	0	0	0	0	0	0	0	0	0	0	0	0	0	0	0	0	0	0	0	0	0	0	0	0	0	0	0	0	0	0	0	0	0	0	0
503574	0	0	0	0	0	0	0	0	0	0	0	0	0	0	0	0	0	0	0	0	0	0	0	0	0	0	0	0	0	0	0	0	0	0	0	0	0	0	0	0	0	0	0	0	0	0	0	0	0
503792	0	0	0	0	0	0	0	0	0	0	0	0	0	0	0	0	0	0	0	0	0	0	0	0	0	0	0	0	0	0	0	0	0	0	0	0	0	0	0	0	0	0	0	0	0	0	0	0	0
503940	0	0	0	0	0	0	0	0	0	0	0	0	0	0	0	0	0	0	0	0	0	0	0	0	0	0	0	0	0	0	0	0	0	0	0	0	0	0	0	0	0	0	0	0	0	0	0	0	0
503493	0	0	0	0	0	0	0	0	0	0	0	0	0	0	0	0	0	0	0	0	0	0	0	0	0	0	0	0	0	0	0	0	0	0	0	0	0	0	0	0	0	0	0	0	0	0	0	0	0
503455	0	0	0	0	0	0	0	0	0	0	0	0	0	0	0	0	0	0	0	0	0	0	0	0	0	0	0	0	0	0	0	0	0	0	0	0	0	0	0	0	0	0	0	0	0	0	0	0	0
500468	0	0	0	0	0	0	0	0	0	0	0	0	0	0	0	0	0	0	0	0	0	0	0	0	0	0	0	0	0	0	0	0	0	0	0	0	0	0	0	0	0	0	0	0	0	0	0	0	0
503425	0	0	0	0	0	0	0	0	0	0	0	0	0	0	0	0	0	0	0	0	0	0	0	0	0	0	0	0	0	0	0	0	0	0	0	0	0	0	0	0	0	0	0	0	0	0	0	0	0
504419	0	0	0	0	0	0	0	0	0	0	0	0	0	0	0	0	0	0	0	0	0	0	0	0	0	0	0	0	0	0	0	0	0	0	0	0	0	0	0	0	0	0	0	0	0	0	0	0	0
500486	0	0	0	0	0	0	0	0	0	0	0	0	0	0	0	0	0	0	0	0	0	0	0	0	0	0	0	0	0	0	0	0	0	0	0	0	0	0	0	0	0	0	0	0	0	0	0	0	0
505377	0	0	0	0	0	0	0	0	0	0	0	0	0	0	0	0	0	0	0	0	0	0	0	0	0	0	0	0	0	0	0	0	0	0	0	0	0	0	0	0	0	0	0	0	0	0	0	0	0
503673	0	0	0	0	0	0	0	0	0	0	0	0	0	0	0	0	0	0	0	0	0	0	0	0	0	0	0	0	0	0	0	0	0	0	0	0	0	0	0	0	0	0	0	0	0	0	0	0	0
500479	0	0	0	0	0	0	0	0	0	0	0	0	0	0	0	0	0	0	0	0	0	0	0	0	0	0	0	0	0	0	0	0	0	0	0	0	0	0	0	0	0	0	0	0	0	0	0	0	0
500827	0	0	0	0	0	0	0	0	0	0	0	0	0	0	0	0	0	0	0	0	0	0	0	0	0	0	0	0	0	0	0	0	0	0	0	0	0	0	0	0	0	0	0	0	0	0	0	0	0
504621	0	0	0	0	0	0	0	0	0	0	0	0	0	0	0	0	0	0	0	0	0	0	0	0	0	0	0	0	0	0	0	0	0	0	0	0	0	0	0	0	0	0	0	0	0	0	0	0	0
500661	0	0	0	0	0	0	0	0	0	0	0	0	0	0	0	0	0	0	0	0	0	0	0	0	0	0	0	0	0	0	0	0	0	0	0	0	0	0	0	0	0	0	0	0	0	0	0	0	0
500008	0	0	0	0	0	0	0	0	0	0	0	0	0	0	0	0	0	0	0	0	0	0	0	0	0	0	0	0	0	0	0	0	0	0	0	0	0	0	0	0	0	0	0	0	0	0	0	0	0
500011	0	0	0	0	0	0	0	0	0	0	0	0	0	0	0	0	0	0	0	0	0	0	0	0	0	0	0	0	0	0	0	0	0	0	0	0	0	0	0	0	0	0	0	0	0	0	0	0	0
500123	0	0	0	0	0	0	0	0	0	0	0	0	0	0	0	0	55.56	97.83	0	0	0	0	0	0	0	0	77.55	100	0	0	99.69	100	99.68	93.64	98.7	99.14	0	0	92.59	100	0	0	65.08	98.95	0	0	0	0	0
504263	0	0	0	0	0	0	0	0	0	0	0	0	0	0	0	0	0	0	0	0	0	0	0	0	0	0	0	0	0	0	0	0	0	0	0	0	0	0	0	0	0	0	0	0	0	0	0	0	0
504613	0	0	0	0	0	0	0	0	0	0	0	0	0	0	0	0	0	0	0	0	0	0	0	0	0	0	0	0	0	0	0	0	0	0	0	0	0	0	0	0	0	0	0	0	0	0	0	0	0
BCH13566	0	0	0	0	0	0	0	0	0	0	0	0	0	0	0	0	0	0	0	0	0	0	0	0	0	0	0	0	0	0	0	0	0	0	0	0	0	0	0	0	0	0	0	0	0	0	0	0	0
BCH13747	0	0	0	0	0	0	0	0	0	0	0	0	0	0	0	0	0	0	0	0	0	0	0	0	0	0	0	0	0	0	0	0	0	0	0	0	0	0	0	0	0	0	0	0	0	0	0	0	0
BCH13862	0	0	0	0	0	0	0	0	0	0	0	0	0	0	0	0	0	0	0	0	0	0	0	0	0	0	0	0	0	0	0	0	0	0	0	0	0	0	0	0	0	0	0	0	0	0	0	0	0
BCH12855	0	0	0	0	0	0	0	0	0	0	0	0	0	0	0	0	0	0	0	0	0	0	0	0	0	0	0	0	0	0	0	0	0	0	0	0	0	0	0	0	0	0	0	0	0	0	0	0	0
BCH13149	0	0	0	0	0	0	0	0	0	0	0	0	0	0	0	0	0	0	0	0	0	0	0	0	0	0	0	0	0	0	0	0	0	0	0	0	0	0	0	0	0	0	0	0	0	0	0	0	0
BCH13540	0	0	0	0	0	0	0	0	0	0	0	0	0	0	0	0	0	0	0	0	0	0	0	0	0	0	0	0	0	0	0	0	0	0	0	0	0	0	0	0	0	0	0	0	0	0	0	0	0
BCH13720	0	0	0	0	0	0	0	0	0	0	0	0	0	0	0	0	0	0	0	0	0	0	0	0	0	0	0	0	0	0	0	0	0	0	0	0	0	0	0	0	0	0	0	0	0	0	0	0	0
BCH13515	0	0	0	0	0	0	0	0	0	0	0	0	0	0	0	0	0	0	0	0	0	0	0	0	0	0	0	0	0	0	0	0	0	0	0	0	0	0	0	0	0	0	0	0	0	0	0	0	0
BCH13813	0	0	0	0	0	0	0	0	0	0	0	0	0	0	0	0	0	0	0	0	0	0	0	0	0	0	0	0	0	0	0	0	0	0	0	0	0	0	0	0	0	0	0	0	0	0	0	0	0
BCH13579	0	0	0	0	0	0	0	0	0	0	0	0	0	0	0	0	0	0	0	0	0	0	0	0	0	0	0	0	0	0	0	0	0	0	0	0	0	0	0	0	0	0	0	0	0	0	0	0	0
BCH13385	0	0	0	0	0	0	0	0	0	0	0	0	0	0	0	0	0	0	0	0	0	0	0	0	0	0	0	0	0	0	0	0	0	0	0	0	0	0	0	0	0	0	0	0	0	0	0	0	0
BCH13391	0	0	0	0	0	0	0	0	0	0	0	0	0	0	0	0	0	0	0	0	0	0	0	0	0	0	0	0	0	0	0	0	0	0	0	0	0	0	0	0	0	0	0	0	0	0	0	0	0
BCH13177	0	0	0	0	0	0	0	0	0	0	0	0	0	0	0	0	0	0	0	0	0	0	0	0	0	0	0	0	0	0	0	0	0	0	0	0	0	0	0	0	0	0	0	0	0	0	0	0	0
BCH12878	0	0	0	0	0	0	0	0	0	0	0	0	0	0	0	0	0	0	0	0	0	0	0	0	0	0	0	0	0	0	0	0	0	0	0	0	0	0	0	0	0	0	0	0	0	0	0	0	0
BCH13227	0	0	0	0	0	0	0	0	0	0	0	0	0	0	0	0	0	0	0	0	0	0	0	0	0	0	0	0	0	0	0	0	0	0	0	0	0	0	0	0	0	0	0	0	0	0	0	0	0
BCH13667	0	0	0	0	0	0	0	0	0	0	0	0	0	0	0	0	0	0	0	0	0	0	0	0	0	0	0	0	0	0	0	0	0	0	0	0	0	0	0	0	0	0	0	0	0	0	0	0	0
BCH13559	0	0	0	0	0	0	0	0	0	0	0	0	0	0	0	0	0	0	0	0	0	0	0	0	0	0	0	0	0	0	0	0	0	0	0	0	0	0	0	0	0	0	0	0	0	0	0	0	0
BCH13462	0	0	0	0	0	0	0	0	0	0	0	0	0	0	0	0	0	0	0	0	0	0	0	0	0	0	0	0	0	0	0	0	0	0	0	0	0	0	0	0	0	0	0	0	0	0	0	0	0
BCH13821	0	0	0	0	0	0	0	0	0	0	0	0	0	0	0	0	0	0	0	0	0	0	0	0	0	0	0	0	0	0	0	0	0	0	0	0	0	0	0	0	0	0	0	0	0	0	0	0	0
BCH13684	0	0	0	0	0	0	0	0	0	0	0	0	0	0	0	0	0	0	0	0	0	0	0	0	0	0	0	0	0	0	0	0	0	0	0	0	0	0	0	0	0	0	0	0	0	0	0	0	0
BCH12022	0	0	0	0	0	0	0	0	0	0	0	0	0	0	0	0	0	0	0	0	0	0	0	0	0	0	0	0	0	0	0	0	0	0	0	0	0	0	0	0	0	0	0	0	0	0	0	0	0
BCH13218	0	0	0	0	0	0	0	0	0	0	0	0	0	0	0	0	0	0	0	0	0	0	0	0	0	0	0	0	0	0	0	0	0	0	0	0	0	0	0	0	0	0	0	0	0	0	0	0	0
BCH13687	0	0	0	0	0	0	0	0	0	0	0	0	0	0	0	0	0	0	0	0	0	0	0	0	0	0	0	0	0	0	0	0	0	0	0	0	0	0	0	0	0	0	0	0	0	0	0	0	0
BCH12820	0	0	0	0	0	0	0	0	0	0	0	0	0	0	0	0	0	0	0	0	0	0	0	0	0	0	0	0	0	0	0	0	0	0	0	0	0	0	0	0	0	0	0	0	0	0	0	0	0
BCH13275	0	0	0	0	97.57	100	0	0	0	0	83.67	100	0	0	64.83	100	0	0	100	100	93.75	100	0	0	92.44	100	0	0	0	0	99.69	100	0	0	0	0	0	0	92.59	100	0	0	58.55	100	98.06	98.56	0	0	0
BCH13265	100	100	79.26	100	0	0	99.82	100	0	0	0	0	0	0	0	0	52.22	97.83	0	0	0	0	61.44	100	78.12	65.98	77.55	100	99.39	100	100	100	93.64	100	0	0	100	100	92.59	100	0	0	78.31	98.95	0	0	0	0	0
BCH10579	0	0	0	0	98.01	100	0	0	0	0	0	0	0	0	61.96	100	0	0	0	0	0	0	0	0	0	0	0	0	0	0	86.81	88.34	0	0	0	0	0	0	0	0	0	0	0	0	0	0	0	0	0
BCH10510	100	62.41	78.8	100	95.81	100	99.64	100	100	100	89.29	100	0	0	69.23	100	100	100	0	0	98.01	100	0	0	99.66	100	86.17	100	99.39	100	0	0	93.9	99.39	96.12	100	99.55	100	100	100	99.07	100	99.48	100	99.52	100	100	64.79	93.62
BCH12102	100	100	79.72	100	0	0	0	0	0	0	0	0	0	0	0	0	0	0	0	0	0	0	0	0	0	0	0	0	97.55	86.93	100	100	0	0	0	0	66.07	100	92.59	100	0	0	0	0	0	0	0	0	0
BCH11911	0	0	0	0	92.72	100	0	0	0	0	0	0	0	0	79.31	63.74	0	0	100	100	0	0	0	0	70.79	100	0	0	0	0	85.98	98.47	0	0	0	0	0	0	0	0	0	0	0	0	0	0	0	0	0
BCH11783	0	0	78.8	100	0	0	0	0	0	0	86.74	100	0	0	0	0	0	0	0	0	98.01	100	0	0	0	0	0	0	0	0	100	100	0	0	0	0	0	0	92.59	100	0	0	0	0	0	0	0	0	90.58
BCH12780	100	96.45	79.26	100	0	0	99.82	100	0	0	89.29	100	0	0	0	0	0	0	0	0	98.01	100	61.32	100	78.12	65.98	77.55	100	99.39	100	100	100	93.64	100	98.7	99.14	100	100	92.59	100	0	0	78.31	98.95	98.06	98.56	0	0	0
BCH12799	100	100	0	0	72.41	100	99.09	100	54.45	97.45	99.49	100	0	0	68.89	98.9	0	0	86.61	100	99.72	100	0	0	0	0	78.02	93.88	98.48	100	99.69	100	0	0	0	0	99.55	100	92.59	100	62.08	98.14	88.36	98.95	0	0	0	0	91.3
BCH14546	0	0	0	0	98.01	100	0	0	0	0	0	0	0	0	61.96	100	0	0	0	0	0	0	0	0	0	0	0	0	0	0	86.81	88.34	0	0	0	0	0	0	0	0	0	0	0	0	0	0	0	0	0
BCH13262	0	0	100	100	99.78	100	100	100	0	0	89.29	100	99.91	100	100	100	98.46	70.65	96.85	100	0	0	99.74	100	0	0	81.18	100	99.7	100	100	100	99.7	100	98.7	99.14	100	100	99.47	100	0	0	56.48	100	0	0	0	0	0
BCH11701	100	100	78.8	100	0	0	0	0	100	100	0	0	0	0	0	0	100	100	0	0	0	0	0	0	96.18	53.95	100	100	0	0	99.39	100	99.39	100	96.12	100	0	0	100	100	100	100	78.31	98.95	0	0	0	0	0
BCH14188	99.54	77.66	79.26	100	0	0	99.82	100	0	0	86.74	100	0	0	0	0	0	0	0	0	98.01	100	61.44	100	78.12	65.98	77.55	100	99.39	100	100	100	93.64	100	0	0	100	100	92.59	100	0	0	78.69	95.81	0	0	0	0	88.41
BCH12908	0	0	0	0	98.01	100	99.27	100	0	0	0	0	0	0	62.64	100	0	0	88.19	100	0	0	0	0	92.78	100	88.44	100	97.87	100	100	100	0	0	0	0	99.11	100	92.59	100	0	0	0	0	0	0	0	0	0
BCH12921	100	100	79.26	100	0	0	99.82	100	0	0	0	0	0	0	0	0	0	0	0	0	0	0	61.44	100	78.12	65.98	77.55	100	99.39	100	100	100	93.33	100	0	0	100	100	92.59	100	0	0	78.31	98.95	0	0	0	0	0
BCH13467	100	100	78.8	100	0	0	0	0	100	100	0	0	0	0	0	0	100	100	0	0	0	0	0	0	96.18	53.95	99.77	100	0	0	99.39	100	99.39	100	96.12	100	0	0	100	100	99.54	100	78.31	98.95	0	0	0	0	0
BCH12811	0	0	82.03	100	0	0	90.54	84.7	0	0	86.74	100	0	0	0	0	0	0	0	0	98.01	100	0	0	0	0	0	0	97.27	55.62	100	74.23	99.39	99.39	0	0	65.62	100	92.59	100	0	0	60.53	99.48	0	0	0	0	90.58
BCH11958	98.54	96.81	0	0	0	0	0	0	0	0	86.74	100	0	0	0	0	0	0	0	0	98.01	100	0	0	0	0	0	0	0	0	99.39	100	99.7	100	98.7	99.14	0	0	0	0	0	0	88.89	98.95	0	0	0	0	90.58
BCH11596	100	100	82.03	100	0	0	0	0	0	0	0	0	0	0	0	0	0	0	0	0	0	0	0	0	0	0	0	0	0	0	0	0	0	0	0	0	0	0	0	0	0	0	69.11	100	0	0	0	0	0
BCH10462	0	0	78.34	100	0	0	0	0	0	0	83.16	100	0	0	0	0	0	0	0	0	0	0	0	0	91.41	100	0	0	0	0	0	0	0	0	0	0	0	0	0	0	0	0	0	0	0	0	0	0	0
BCH12042	0	0	0	0	98.01	100	99.27	100	0	0	0	0	0	0	62.64	100	0	0	88.19	100	0	0	0	0	92.78	100	88.44	100	97.87	100	100	100	0	0	0	0	99.11	100	94.95	52.38	0	0	0	0	0	0	0	0	0
BCH11573	0	0	0	0	97.57	100	0	0	50	86.73	0	0	0	0	64.83	100	0	0	100	100	0	0	0	0	92.44	100	0	0	0	0	97.85	100	0	0	0	0	0	0	92.59	100	0	0	50	61.78	0	0	0	0	0
BCH11510	100	100	79.72	100	0	0	0	0	0	0	0	0	0	0	0	0	0	0	0	0	0	0	0	0	0	0	0	0	97.55	86.93	100	100	0	0	0	0	66.07	100	92.59	100	0	0	0	0	0	0	0	0	0
[truncated: 13 more columns]
